# Supplementary material for: One Health Determinants of Escherichia coli Antimicrobial Resistance in Humans in the Community: An Umbrella Review
Source: Int J Mol Sci. 2023 Dec 6;24(24):17204. doi: 10.3390/ijms242417204 (PMC10743193; doi:10.3390/ijms242417204)
Supplement: Supplementary file 1 [file ijms-24-17204-s001.zip]

Archive with 1 entries (1 files):
- ijms-2745297-supplementary.pdf
